# Supplementary material for: Instrument-based Tests for Measuring Anterior Chamber Cells in Uveitis: A Systematic Review
Source: Ocul Immunol Inflamm. 2019 Aug 16;28(6):898–907. doi: 10.1080/09273948.2019.1640883 (PMC7497279; doi:10.1080/09273948.2019.1640883)
Supplement: Supplemental Material [file IOII_A_1640883_SM8263.zip]

Archive with 2 entries (2 files):
- Figure S1.pdf
- Supplementary Materials.docx
